# Supplementary material for: Effect of Prewarming on Perioperative Hypothermia in Patients Undergoing Loco-Regional or General Anesthesia: A Randomized Clinical Trial
Source: Medicina (Kaunas). 2023 Nov 27;59(12):2082. doi: 10.3390/medicina59122082 (PMC10744774; doi:10.3390/medicina59122082)
Supplement: Supplementary file 1 [file medicina-59-02082-s001.zip]

Archive with 1 entries (1 files):
- medicina-2674671-supplementary.pdf
